# Supplementary material for: Recovery of Natural Pyrazines and Alcohols from Fusel Oils Using an Innovative Extraction Installation
Source: Molecules. 2025 Jul 18;30(14):3028. doi: 10.3390/molecules30143028 (PMC12300360; doi:10.3390/molecules30143028)
Supplement: Supplementary file 1 [file molecules-30-03028-s001.zip]

Archive with 1 entries (1 files):
- molecules-3681890-supplementary.pdf
